# Supplementary material for: Signal Peptide Variants in Inherited Retinal Diseases: A Multi-Institutional Case Series
Source: Int J Mol Sci. 2022 Nov 1;23(21):13361. doi: 10.3390/ijms232113361 (PMC9658040; doi:10.3390/ijms232113361)
Supplement: Supplementary file 1 [file ijms-23-13361-s001.zip]

Archive with 1 entries (1 files):
- ijms-1931656-supplementary.pdf
